# Supplementary material for: Ensemble Machine Learning- and Deep Learning-Driven Identification and Validation of Sennidin B as a Novel Dipeptidyl Peptidase-4 Inhibitor
Source: Int J Mol Sci. 2026 Jun 18;27(12):5536. doi: 10.3390/ijms27125536 (PMC13300722; doi:10.3390/ijms27125536)
Supplement: Supplementary file 1 [file ijms-27-05536-s001.zip]

Archive with 1 entries (1 files):
- ijms-4358388-supplementary.pdf
